# Supplementary material for: Decoding Genetic Features and Antimicrobial Susceptibility of Pseudomonas aeruginosa Strains Isolated from Bloodstream Infections
Source: Int J Mol Sci. 2022 Aug 16;23(16):9208. doi: 10.3390/ijms23169208 (PMC9409454; doi:10.3390/ijms23169208)
Supplement: Supplementary file 1 [file ijms-23-09208-s001.zip]

Archive with 1 entries (1 files):
- ijms-1845894-SI.pdf
